# Supplementary material for: Qu-zhuo-tong-bi decoction exerts gouty arthritis therapy by skewing macrophage polarization through butanoate metabolism
Source: Chin Med. 2025 Jul 22;20:115. doi: 10.1186/s13020-025-01162-6 (PMC12281712; doi:10.1186/s13020-025-01162-6)
Supplement: Supplementary file 2 — Supplementary Material 2 [file 13020_2025_1162_MOESM2_ESM.xlsx]

## Sheet: Table S7
No.	Compound	tR (min)	Formula	Measured (m/z)	Mass Error (ppm)	MS2 (m/z)	Peak Area
1	(2R,3S,4S,5R,6S)-2-(hydroxymethyl)-6-[4-(hydroxymethyl)-1-propan-2-ylcyclohex-3-en-1-yl]oxyoxane-3,4,5-triol	156.686	C16H28O7	355.172177079161[M+Na]+	0.498573	355.172985;356.184521;178.086019;203.052543;86.096346	1.95568e+08
2	2-Hydroxyadenine	38.1416	C5H5N5O	152.05667841881[M+H]+	2.11488	152.056505;153.040974;135.030343;110.034139;128.045541	1.36509e+08
3	SCHEMBL8357710	28.2687	C10H12O5	213.074631729527[M+H]+	2.96483	92.657685;229.666084;155.951451;51.701725;62.575137	9.13105e+07
4	5-HYDROXYMETHYL-2-FURANCARBOXYLIC ACID	49.9684	C6H6O4	143.033849898869[M+H]+	1.04941	143.034083;144.101117;69.0332;71.048759;125.023234	7.58553e+07
5	NICOTINAMIDE	37.648	C6H6N2O	123.055043761585[M+H]+	0.355626	123.055238;124.038723;80.049031;96.044406;95.048913	6.84175e+07
6	cyathisterol	816.306	C28H42O2	409.310963956769[M-H]-	0.0880583	409.309569;410.316567;393.281309;216.457635;213.696897	4.57001e+07
7	5-Hydroxymaltol	89.3812	C6H6O4	143.03381066877[M+H]+	1.32368	143.034085;144.101143;125.023211;69.069782;120.023546	2.39809e+07
8	p-Cymene	67.9505	C10H14	135.116795744673[M+H]+	1.51169	107.085387;136.061949;93.069411;135.117034;79.053753	2.33226e+07
9	Ingol	218.621	C20H30O6	367.208125487788[M+H]+	0.341735	367.209003;368.185255;92.659373;349.199353;176.032785	2.08432e+07
10	5-hydroxy-2,2-dimethyl-10-(2-methylbut-3-en-2-yl)pyrano[3,2-g]chromen-8-one	80.8755	C19H20O4	313.14346590077[M+H]+	1.48782	121.028591;314.174144;159.080583;107.048748;133.064272	1.88436e+07
11	Dibutyl phthalate	610.696	C16H22O4	301.140130342274M+Na	0.432829	301.141956;321.859839;53.48705;50.727064	1.80384e+07
12	Cafestol	553.565	C20H28O3	317.208554029728[M+H]+	1.74658	317.206632;318.076364;213.419808;188.218447;330.14362	1.43857e+07
13	Tropine nonanoate	439.979	C17H31NO2	282.242207243125[M+H]+	0.734274	282.276447;282.533009;127.996087;95.084854;148.028526	1.30174e+07
14	5-Acetyl-2-methylpyridine	119.233	C8H9NO	136.075610428467[M+H]+	2.8629	136.075583;137.059333;108.088748;69.033116;94.072909	1.1974e+07
15	3-Pyridinecarboxaldehyde	3.56165	C6H5NO	108.044070699559[M+H]+	0.654359	108.043994;126.054343;53.038823;80.048976;81.033523	1.19709e+07
16	Methylgingerol	392.722	C18H28O4	307.19146694416[M-H]-	1.52004	307.187919;312.112242;279.798352;308.900408;212.240877	1.07265e+07
17	Androstenedione	207.726	C19H26O2	287.20028299167[M+H]+	0.985346	287.054694;288.058846;153.017664;269.189218;183.028494	6.64536e+06
18	4-Butyloxazole	90.2972	C7H11NO	126.091129479238[M+H]+	1.02687	108.04394;127.038633;109.028476;126.054401;81.032784	5.68623e+06
19	13(R)-(6-O-acetyl-3-O-malonyl-beta-D-glucopyranosyloxy)octadecanoic acid 1,2'-cyclic ester|gallicaside I	344.073	C29H48O11	571.311528814162[M-H]-	0.824744	571.314668;581.790865;313.903101;78.564348;327.504514	4.55009e+06
20	Eupatorin	415.11	C18H16O7	367.078060019653M+Na	0.163507	367.076757;371.714818;213.16868;268.319166;128.951819	4.03594e+06
21	Myristic acid	802.138	C14H28O2	227.200906360057[M-H]-	0.412146	227.200535;228.20738;199.406585;70.9871;136.980488	3.44321e+06
22	Abscisic acid	433.076	C15H20O4	263.128944181062[M-H]-	0.212135	92.677749;278.837688;121.772819;101.012821;135.575907	3.32465e+06
23	9-hydroxynonadecane-1,19-dioic acid	711.705	C19H36O5	343.248114344244[M-H]-	0.333124	213.185608;361.29282;322.712646;81.768863;53.611686	2.25359e+06
24	[6]-Shogaol	560.986	C17H24O3	275.165148272049[M-H]-	0.538847	275.165425;286.530753;194.672539;62.823546;219.565147	1.84077e+06
25	Auxin b	423.525	C18H30O4	309.206701462825[M-H]-	0.965494	309.209582;291.195785;315.342389;72.495588;192.950519	1.61869e+07
26	Maingayic acid C	347.211	C15H22O4	265.144163018019[M-H]-	0.614828	221.15369;265.145122;287.846179;174.777892;98.169654	9.4451e+06
27	Adenine	32.7115	C5H5N5	136.061742023472[M+H]+	1.89603	136.062023;119.035563;137.045772;91.053787;153.012417	1.64847e+08
28	Candenatenin B	163.231	C15H16O2	229.121881955374[M+H]+	0.515205	229.08636;107.04861;247.131283;135.043927;119.049262	1.00177e+07
29	[3R-(3alpha,4beta,5alpha,5aalpha,6alpha,9beta,9aalpha,10R*)]-Octahydro-2,2,5a,9-tetramethyl-, 4,5,10-triacetate 6-benzoate 2H-3,9a-methano-1-benzoxepin-4,5,6,9,10-pentol	229.932	C28H36O10	531.224037218919[M-H]-	1.95251	59.014045;531.221656;545.132713;99.391147;456.029352	2.01019e+07
30	Stachydrine	32.2179	C7H13NO2	144.101684250843[M+H]+	2.19116	144.101125;84.080699;58.065182;145.105461;92.657674	5.78612e+09
31	9alpha,13R-15,16-bisepoxy-15alpha-hydroxy-3-oxo-labdan-6beta,19-olide	260.055	C20H28O6	365.193448812312[M+H]+	1.22897	365.194969;183.117996;366.17003;231.028856;201.128997	1.56107e+07
32	(7aS,11aS,11bS)-7,7a,8,9,10,11,11a,11b-octahydro-11b-hydroxy-alpha,alpha,8,8,11a-pentamethyl-6H-naphth[1,2-d]azepine-4-methanol|triptotin J	497.712	C20H31NO2	318.239868858965[M+H]+	0.412082	318.237932;338.2611;344.373081;75.528864;221.405421	9.3213e+06
33	DTXSID20936418	345.998	C15H26N2O6	331.187743308758[M+H]+	0.775063	331.187194;92.656836;334.893662;64.465724;125.173198	9.54729e+06
34	Adenosine	38.1416	C10H13N5O4	268.1038022547[M+H]+	0.73757	136.06202;268.102542;85.028263;133.049673;57.03374	6.04233e+08
35	3,5-dichloro-2'-O-methylnorstenosporic acid	719.814	C23H26Cl2O7	485.110903449819[M+H]+	2.26041	485.111793;53.900886;486.116562;235.218115;71.499045	1.75434e+07
36	Protopine	140.16	C20H19NO5	354.133366586642M+H	1.03517	354.134063;189.078408;188.069121;149.05886;206.079758	9.7875e+08
37	Stearamide	780.427	C18H37NO	284.293968941375[M+H]+	0.109248	284.293326;88.075746;57.06982;102.090968;74.059642	1.10988e+08
38	Scutellarein	257.055	C15H10O6	285.040318145011[M-H]-	1.11614	285.041639;92.676903;257.044897;296.357293;171.103072	2.71275e+07
39	Loliolide	138.16	C11H16O3	197.116785830047[M+H]+	1.08651	179.107203;197.11584;135.11706;107.085511;133.100668	1.52873e+08
40	5-hydroxy-2-(3-hydroxy-4,5-dimethoxyphenyl)-3,7-dimethoxychromen-4-one [IIN-based on: CCMSLIB00000848808]	78.7451	C19H18O8	397.088500882992[M+Na]+	1.25694	397.087427;86.09641;409.947003;96.927193;114.663795	1.05248e+08
41	Deoxylimonin	373.038	C26H30O7	471.201394383489M-H+H2O	1.28526	471.203109;325.182559;480.52383;409.836206;207.062452	1.09041e+07
42	3,8-dihydroxy-3,8-dimethyl-5-propan-2-ylidene-1,2,3a,4,7,8a-hexahydroazulen-6-one	252.24	C15H24O3	270.206271516146[M+NH4]+	1.00485	133.100664;81.069486;271.057732;235.170098;189.162098	9.58867e+06
43	6'-O-Desmethylterphenyllin	339.513	C19H16O5	325.103757295277[M+H]+	0.746545	325.104531;307.189124;105.069078;338.786958;138.526029	7.47362e+06
44	26-O-beta-D-glucopyranosyl 22-hydroxy-25(R)-furost-5-en-1beta,3beta,26-triol 1-O-alpha-L-rhamnopyranosyl(1->2)-4-O-sulfo-beta-D-fucopyranoside	253.277	C45H74O21S	981.438190779936[M-H]-	2.23221	981.439302;96.95973;981.526782;109.053509;180.981786	6.82378e+07
45	(Ethoxymethyl)benzene	173.421	C9H12O	119.085282819466M+H-H2O	2.37493	119.085217;91.053827;117.069651;120.023378;103.053502	1.21822e+07
46	Tetrahydrocoptisine	163.695	C19H17NO4	324.12260723967[M+H]+	1.21176	324.122599;176.070353;149.058765;119.049108;91.053783	1.62334e+08
47	Cianidanol	50.2707	C15H14O6	289.071293012521[M-H]-	1.01363	289.072694;245.082282;109.029794;125.023651;123.044506	1.29375e+08
48	4-HYDROXYBENZALDEHYDE	81.3366	C7H6O2	123.04391667956[M+H]+	0.67716	95.048796;123.043603;53.038789;105.044482;124.038843	5.26237e+07
49	Arteannuin B	378.929	C15H20O3	249.147705513499M+H	1.18198	189.090734;185.131824;145.100375;143.085921;131.084872	5.53652e+07
50	Obacunone	466.59	C26H30O7	437.192103281499M+H-H2O	2.05109	437.188689;92.659373;303.119317;322.979964;443.675602	9.72425e+06
51	Meperidine (pethidine)	235.096	C15H21NO2	248.164028258723[M+H]+	0.113871	248.162832;230.155421;110.060513;92.655993;249.107233	3.8711e+07
52	rel-(7R,8S,1'R,3'R,6'S)-Delta8',4'-3,4,3',6'-tetramethoxy-8.1',7.O.6'-neolignan	267.853	C22H30O5	375.213412699974[M+H]+	1.09991	375.212601;345.204732;153.05373;69.033129;92.654294	2.07975e+07
53	Palmatine	188.716	C21H22NO4+	352.153826318315[M+H]+	0.493198	352.151641;337.130791;336.12296;308.124797;322.106544	7.03869e+08
54	Tetrahydroberberine THB	181.606	C20H21O4N	340.153538022896[M+H]+	1.35814	340.151416;176.070351;149.058798;165.091854;174.053799	2.97152e+08
55	(1R,4aR,5R,8aR)-6-formyl-1,4a-dimethyl-5-(4-methyl-3-oxopentyl)-1,2,3,4,4a,5,8,8a-octahydronaphthalene-1-carboxylic acid|(4aR)-1c.4ar-Dimethyl-5c-(3-oxo-4-methyl-pentyl)-6-formyl-(8atH)-1.2.3.4.4a.5.8.8a-octahydro-naphthoesaeure-(1t)|13,14-dioxo-13-isopropyl-13.14-seco-podocarpen-(7)-oic acid-(15)|13,14-Dioxo-13-isopropyl-13.14-seco-podocarpen-(7)-saeure-(15)|13,14-seco-13,14-dioxoabiet-7(8)-enoi…	429.34	C20H30O4	335.218666559269[M+H]+	0.994696	335.219379;92.659378;234.907071;69.044016;112.936685	8.30818e+06
56	AC1LADZQ	351.781	C28H36O10	531.222688469637[M-H]-	0.58644	59.014039;489.210719;548.991473;111.347351;92.679457	2.49443e+07
57	6-(hydroxymethyl)pyridin-3-ol	783.935	C6H7NO2	126.054857214635[M+H]+	1.13272	108.044047;126.054477;127.038718;80.048966;92.656835	7.99298e+06
58	(Rac)-Byakangelicin	233.561	C17H18O7	357.094075235346M+Na	0.210688	357.091728;254.018442;238.995103;272.029694;358.09212	1.30939e+08
59	Liquiritigenin	102.116	C15H12O4	257.080245640657[M+H]+	0.955502	257.079673;137.023048;147.044531;239.069545;119.049011	4.71606e+07
60	Glycyrrhizic acid	355.192	C42H62O16	821.397577999557[M-H]-	1.92112	821.387599;351.056296;113.024106;193.034789;85.029222	6.39773e+07
61	(10)-Gingerol	443.118	C21H34O4	395.243492054205M+HCOO	1.24494	59.013992;395.240964;92.679441;397.14803;249.343457	1.1795e+06
62	(+)-Juvabione	454.444	C16H26O3	265.180984051195[M-H]-	0.0601431	265.182223;57.034283;92.676918;274.422449;68.322241	3.76943e+06
63	3-[(Carboxycarbonyl)amino]-L-alanine	916.474	C5H8N2O5	174.955893641406[M-H]-	0.607917	146.960549;118.966434;174.955524;63.530674;80.783565	8.4534e+07
64	β-Gentiobiose	43.5734	C12H22O11	381.078871626687[M+K]+	0.336868	381.077714;70.065103;144.102754;404.699878;92.796572	2.68137e+08
65	(+)-Corydaline	194.437	C22H27NO4	370.200777569391[M+H]+	0.600838	370.2035;192.100459;165.089924;190.086352;151.074422	1.73892e+09
66	Decanedioic acid	205.908	C10H18O4	201.112972254828[M-H]-	0.137958	201.113156;139.112398;183.101392;57.034273;111.081503	7.18843e+06
67	L-Tryptophan	43.0797	C11H12N2O2	205.096981947139[M+H]+	0.0880211	188.071513;146.060055;118.064674;144.081396;159.091995	2.10785e+08
68	Citropten	287.999	C11H10O4	207.064720918472[M+H]+	1.3478	207.065617;192.042355;163.07479;151.074414;164.046626	2.61368e+09
69	Azelaic acid	157.848	C9H16O4	187.097441972327[M-H]-	2.36226	125.096476;187.096355;97.065651;169.087635;123.081915	8.66688e+08
70	Genistein	452.336	C15H10O5	269.045625396275[M-H]-	2.3245	269.044847;225.056234;171.961688;77.488526;199.297165	2.54565e+07
71	Betaine	914.398	C5H11NO2	118.085997611291[M+H]+	0.0202286	118.085342;59.07312;58.065203;92.656821;72.080523	4.21368e+07
72	Lancerodiol vanillate	262.357	C23H30O6	401.199615699188[M-H]-	0.957879	401.201863;92.678611;406.442594;256.409085;96.245716	1.36953e+07
73	Quercetin	123.343	C15H10O7	303.049598207437[M+H]+	1.32583	303.049198;229.05013;153.017637;137.022886;257.044649	3.10611e+08
74	Allocryptopine	161.196	C21H23NO5	370.164048500975M+H	0.131026	370.163135;188.071366;189.078316;206.079959;290.094885	1.06822e+09
75	(±)-Dihydroactinidiolide	309.661	C11H16O2	181.121993986403M+H	0.0332019	181.12237;135.11707;163.112004;107.085437;121.100581	4.73938e+07
76	Isoquercitrin	88.5551	C21H20O12	465.101656464051[M+H]+	0.738626	303.049208;85.028287;97.027739;69.033176;145.048974	9.49097e+06
77	Luteolin	206.887	C15H10O6	285.040310762959[M-H]-	1.09024	285.041656;133.028414;151.004135;175.038942;199.038588	7.95725e+07
78	Hypoglycin B	353.738	C12H18N2O5	271.130237609951[M+H]+	0.876368	271.129795;196.291627;65.917366;57.131094	6.18812e+07
79	5beta,9betaH,10alpha,3,4-seco-labd-7,13(Z)-dien-3,15,dioic acid|ent-3,4-Seco-7,13-labdadiene-3,15-dioic acid	468.029	C20H32O4	337.234493896931[M+H]+	1.46455	337.237099;92.658529;295.059997;119.205725;128.639893	3.00104e+06
80	Chrysosplenol D	301.75	C18H16O8	361.090510303085M+H	1.35616	361.092809;345.059126;328.054333;303.049213;311.055058	2.80965e+07
81	3-oxodecan-1-ol p-hydroxybenzoate	280.135	C17H24O4	293.171897805559[M+H]+	0.348582	293.170338;275.162895;81.069436;95.084851;107.0854	1.4883e+07
82	Nobiletin	378.256	C21H22O8	403.137982047127[M+H]+	0.0445328	403.136749;373.091516;388.116361;327.086547;355.078318	4.41632e+07
83	Resveratrol	167.357	C14H12O3	229.085672597384[M+H]+	1.42917	229.086176;135.044121;107.048678;119.049181;91.053912	2.62887e+07
84	Curdione	458.322	C15H24O2	237.184351722604[M+H]+	2.73322	135.116997;219.175581;237.183735;133.100547;107.085384	6.36965e+07
85	Kaempferol	166.831	C15H10O6	287.054212745989[M+H]+	0.741135	287.054698;107.048723;153.017803;121.027174;165.017435	3.06768e+07
86	Phenylacetaldehyde	38.1416	C8H8O	121.064649731306[M+H]+	2.89324	121.065209;103.053483;93.069439;91.05381;95.048994	1.85258e+08
87	(1R,2R,4S,7R,8S,12R)-7-(furan-3-yl)-1,8,12,17,17-pentamethyl-3,6,16-trioxapentacyclo[9.9.02,4.02,8.012,18]icos-13-ene-5,15,20-trione	473.474	C26H30O7	453.190854590205[M-H]-	0.320858	453.18808;365.212275;92.680303;270.477679;68.743518	7.88128e+06
88	methyl 4beta-hydroxy-6-oxo-19-norgrindeloate	350.676	C20H30O5	351.213982937274[M+H]+	0.0485821	351.213234;187.629608;242.356422;92.658533;75.199985	1.89146e+07
89	(2R,3S,4S,5R,6R)-2-[[(2R,3R,4R,5S)-3,4-dihydroxy-5-(hydroxymethyl)oxolan-2-yl]oxymethyl]-6-[(2E)-3,7-dimethylocta-2,6-dienoxy]oxane-3,4,5-triol	248.828	C21H36O10	471.21921391642[M+Na]+	0.453964	471.220053;335.096437;52.357363;333.081711;85.028265	1.99765e+07
90	Aurantiamide acetate	447.725	C27H28N2O4	467.192598401104M+Na	0.8596	467.190866;105.033116;407.174034;51.910026;224.107655	1.94747e+07
91	Eicosapentaenoic acid	203.957	C20H30O2	303.231264263862[M+H]+	0.871493	303.049307;285.218481;95.084774;145.100501;81.069438	5.40164e+07
92	11,12-Dimethoxy-8,11,13-abietatrien-20,7-olide	355.236	C22H30O4	359.218601555655[M+H]+	1.1092	359.219517;319.128126;232.837879;159.416121;65.078301	1.52707e+07
93	Tangeretin	417.228	C20H20O7	373.126981439978M+H	0.0497418	373.125852;343.079437;358.105283;297.07367;325.071026	8.41061e+06
94	(5R,9aS,9bS)-9b-Hydroxy-6,6,9a-trimethyl-1-oxo-1,3,5,5a,6,7,8,9,9a,9b-decahydronaphtho[1,2-c]furan-5-yl (2E,4E)-6,7-dihydroxy-2,4-octadienoate	281.194	C23H32O7	421.21820867594[M+H]+	0.495411	421.219089;203.05264;92.659372;164.628091;206.226086	9.29479e+06
95	(3S,6S)-1,4-dihydroxy-3,6-bis<(1R)-1-methylpropyl>piperazine-2,5-dione (terramide A)|(3S,6S)-1,4-dihydroxy-3,6-bis[(1R)-1-methylpropyl]piperazine-2,5-dione (terramide A)|terramide A	439.979	C12H22N2O4	259.166700632937[M+H]+	1.15511	259.168287;107.754868;60.28064;81.32968;59.468622	9.27652e+07
96	Artemetin	433.064	C20H20O8	389.121926173878M+H	0.189725	389.119163;331.078303;356.087968;373.09118;359.076964	1.58511e+07
97	Dehydrocorydaline	227.906	C22H24NO4+	366.169330048587[M+]	0.901355	366.169909;350.135757;351.144559;322.144613;336.12325	2.64634e+09
98	casticin	367.928	C19H18O8	375.106701983556M+H	0.794484	375.109106;359.077661;342.074829;317.066175;360.079544	8.76555e+07
99	Dihydrokaempferol	149.2	C15H12O6	287.055879117604[M-H]-	0.421111	125.024944;259.061704;287.055934;243.064729;151.003866	1.45682e+07
100	Isorhamnetin	271.401	C16H12O7	315.05038624946[M-H]-	1.9481	315.051139;300.029587;151.003865;92.680296	9.12363e+06
101	Taxifolin	108.1	C15H12O7	305.06502922785[M+H]+	0.0958086	153.017739;259.061109;231.06522;123.043683;149.022537	2.07409e+09
102	Limonin	341.738	C26H30O8	471.199717119965M+H	0.60034	161.058972;471.200617;425.191261;95.012843;427.209252	2.67575e+07
103	Gracillin	542.747	C45H72O17	929.472839027399M+HCOO	1.24907	883.455455;883.505262;89.024459;721.421009;101.024374	8.69849e+06
104	Quercetin 3-methyl ether	230.49	C16H12O7	317.065273559684[M+H]+	0.862787	317.06713;302.040974;301.032763;274.044891;137.024444	4.83113e+07
105	magnolone	50.7191	C21H24O7	389.156557684181[M+H]+	1.1366	389.155432;86.096412;72.080562;92.655995;203.140563	9.58273e+07
106	methyl 2-(1'beta-geranyl-5'beta-hydroxy-4'beta-methoxy-2'-oxocyclohexyl)acetate|Methyl 2-(1'??-geranyl-5'??-hydroxy-4'??-methoxy-2'-oxocyclohexyl)acetate	349.626	C20H32O5	353.229634860177[M+H]+	1.7973	353.225777;92.659379;137.059471;102.737717;219.17583	2.62188e+07
107	1-(2-hydroxy-6-methylphenyl)-3-ethenyl-3,7,11-trimethyl-6,7-dodecadienone	764.108	C24H34O2	353.247957495968[M-H]-	0.120324	353.249782;160.987901;92.679445;263.913237;266.209072	2.18649e+07
108	Quinic acid	28.1953	C7H12O6	191.055837529189M-H	0.850384	191.055889;85.029114;87.008953;111.008265;127.040053	3.50016e+08
109	Riboflavin	54.9312	C17H20N4O6	377.144793104627[M+H]+	0.548583	377.143252;243.088106;172.086724;69.033358;216.077158	2.01702e+07
110	sweroside	79.2492	C16H22O9	381.115382459479[M+Na]+	1.00353	381.113113;219.061665;185.041156;92.658528;225.745738	5.73449e+07
111	Ferulaldehyde	145.017	C10H10O3	179.07002263408[M+H]+	0.126398	147.044214;179.070632;161.058813;55.018067;119.049023	2.93142e+07
112	Isosteviol	313.815	C20H30O3	319.225973087547M+H	0.0843053	273.220845;319.225468;255.209388;301.216321;95.084879	8.40861e+06
113	Gamma-terpinene	240.755	C10H16	137.132268701965[M+H]+	1.95944	81.069494;95.084891;137.059451;67.054157;57.069816	1.35167e+07
114	Oxypeucedanin hydrate	219.678	C16H16O6	305.101641862025M+H	2.10376	203.033491;305.101129;59.049097;147.044523;159.044588	9.62412e+07
115	1,4-DCQA	49.0047	C25H24O12	517.131719589275[M+H]+	1.3915	517.127103;57.458506;92.659375;70.065102;86.095651	7.26043e+07
116	alpha-Hydrojuglone 4-O-b-D-glucoside	179.528	C16H18O8	339.107217292661[M+H]+	0.640779	177.053963;145.02771;339.142041;340.15129;117.033243	1.80041e+07
117	N-p-trans-Coumaroyltyramine	180.022	C17H17NO3	284.127902023132M+H	0.344834	147.044362;121.06393;284.129697;119.049288;93.06939	2.63114e+07
118	3b-Hydroxycinnamolide	131.538	C15H22O3	251.163702119224[M+H]+	1.186	233.154665;251.163037;173.131417;147.117047;165.089561	4.15582e+07
119	5-Hydroxymethylfurfural	21.4855	C6H6O3	109.028217855326M+H-H2O	1.99816	81.033513;53.038846;109.028546;110.059376;86.505622	3.04103e+07
120	p-Hydroxy-cinnamic acid	162.007	C9H8O3	163.0401284178[M-H]-	0.787645	119.050214;163.039506;92.67861;82.868817;149.71874	4.07469e+08
121	(10Z)-6-Formyl-10-(hydroxymethyl)-5-methoxy-3-methylene-2-oxo-2,3,3a,4,5,8,9,11a-octahydrocyclodeca[b]furan-4-yl 2-methylbutanoate	193.376	C21H28O7	393.187560192121[M+H]+	1.11857	393.183835;92.655988;231.135453;86.096405;137.05946	1.8558e+07
122	desoxytagitinin B-3-O-methyl ether	297.58	C20H30O5	351.213995154822[M+H]+	0.0137955	351.213257;92.659378;333.202834;99.042856;103.467507	3.7881e+07
123	Nardostachone	338.054	C15H20O	217.158239280179[M+H]+	1.10187	217.1587;95.085029;159.117124;147.117254;189.162839	1.65294e+08
124	Glaucocalyxin A	203.173	C20H28O4	349.201400652733M-H+H2O	1.71634	349.198789;92.678604;305.21135;264.373297;355.769217	6.99416e+06
125	1,2-dehydro-alpha-cyperone	109.066	C15H20O	217.158242147991[M+H]+	1.11508	217.158723;161.095724;189.162051;135.117219;133.100527	3.25922e+08
126	Heterotropan	275.638	C24H32O6	417.223322687788[M+H]+	1.62338	417.221984;357.200168;167.070885;191.069019;181.048292	9.56248e+07
127	Lappaol C	362.172	C30H34O10	555.217808208272[M+H]+	0.345435	555.212671;61.69074;92.658533;495.197452;511.233083	1.16269e+07
128	Mollicellin C	262.492	C22H20O8	413.119870571562[M+H]+	0.313295	413.122006;185.041256;251.068262;414.119389;305.06569	1.6419e+07
129	Otostegin B	290.393	C22H34O6	393.22731790497[M-H]-	1.73461	393.229645;59.014048;333.208494;79.957527;133.095521	7.20471e+07
130	Gallicynoic acid D	366.017	C18H30O4	309.206652853206[M-H]-	1.1227	309.203338;291.195811;251.164345;92.677765;310.777928	4.70211e+06
131	Alantolactone	232.798	C15H20O2	215.142640367882M+H-H2O	1.6716	215.142094;145.100417;187.147696;197.131299;173.094593	3.44445e+07
132	Cyclo(-L-Ser-L-Tyr)	469.634	C12H14N2O4	251.103826992655[M+H]+	0.688987	251.102956;92.657686;268.319167;216.353618;261.134263	6.007e+06
133	Coptisine chloride	160.442	C19H14NO4+.Cl-	320.09080996848[M]+	0.59368	320.092633;292.09704;290.08125;277.073314;318.076331	2.37349e+08
134	cis-resveratrol	223.008	C14H12O3	227.071234314383[M-H]-	1.0319	227.070781;185.06032;143.049565;183.080121;159.081467	5.16922e+06
135	Carnosol	367.396	C20H26O4	331.187719152966[M+H]+	2.17144	331.187296;313.173075;107.122203;205.201905;147.396836	1.03161e+07
136	Citric acid	187.995	C6H8O7	191.019939554313[M-H]-	0.316437	111.008257;87.008814;85.029848;191.020595;129.019785	3.34818e+07
137	p-hydroxyphenyl 2-O-cis-coumaroyl-beta-D-glucopyranoside	235.744	C21H22O9	417.119029737464[M-H]-	0.0712925	417.115843;253.050859;92.678597;216.379115;430.508974	3.11655e+06
138	2,3-dehydro-1-epi-asperilin	222.738	C15H18O3	247.132708818443[M+H]+	1.17824	247.131546;229.122193;201.125523;219.138904;85.064719	1.23e+08
139	18-hydroxy-6-oxogrindelic acid	330.719	C20H30O5	351.214008370355[M+H]+	0.0238326	351.213232;92.658533;100.603648;189.355045;271.007075	4.95768e+07
140	3-Hydroxybenzoic acid	159.395	C7H6O3	137.024349610231[M-H]-	2.55145	93.03412;136.890887;99.926104;65.039449;78.51418	1.15173e+08
141	Zerumbone	198.13	C15H22O	201.163679729771M+H-H2O	1.59209	201.164121;159.116908;145.1006;173.131562;131.08494	2.77547e+07
142	Steviol	249.867	C20H30O3	319.225979908601M+H	0.0629379	273.220823;255.209659;319.225419;301.216359;199.147614	2.60746e+07
143	(E)-3-(7-hydroperoxy-3,7-dimethylocta-2,5-dienyl)-4-hydroxybenzaldehyde	261.944	C17H22O4	291.156471976284[M+H]+	1.62104	291.157336;273.188441;95.084941;81.06944;69.069597	1.2537e+07
144	ixerin Y	371.892	C21H28O9	425.181694422489[M+H]+	0.718699	425.182464;92.655146;305.723723;200.937052;333.260519	2.77202e+07
145	8,13-Abietadien-18-al	255.054	C20H30O	287.236185784025[M+H]+	2.83466	287.054596;269.225783;109.101133;81.06924;161.132696	8.56665e+06
146	Neoastilbin	104.12	C21H22O11	451.12199105972M+H	0.0198179	85.028273;71.04882;129.054603;305.065916;123.043653	6.66978e+08
147	Hyperoside	101.113	C21H20O12	465.101767797026[M+H]+	0.499252	303.049185;85.028362;97.027756;69.033054;145.048715	1.39918e+08
148	Byakangelicol	332.827	C17H16O6	299.091185456486M+H-H2O	0.620067	231.028843;175.038226;203.033524;299.090456;216.040293	1.12931e+07
149	Caffeic acid	55.4486	C9H8O4	181.049333659997[M+H]+	1.84292	163.038926;135.044139;145.027645;117.033827;89.038413	8.27403e+07
150	Korberin B	227.83	C23H28O7	415.178930234063[M-H]-	0.168038	415.175364;96.959572;311.058685;92.678612;434.50105	1.47498e+08
151	(ent-6alpha,7alpha,16alphaH)-6,7,17-Trihydroxy-19-kauranoic acid	368.979	C20H32O5	353.229273393649[M+H]+	0.773984	353.232012;92.65515;109.428092;145.195046;84.451195	3.65714e+07
152	Verbenalin	110.07	C17H24O10	411.125627350695M+Na	1.52593	411.122626;249.073281;185.041157;72.080559;326.694676	3.43826e+07
153	Formononetin	312.209	C16H12O4	269.080235342503[M+H]+	0.874618	269.079445;254.057681;213.091231;109.100964;237.052245	8.28817e+06
154	Marein	107.853	C21H22O11	473.104438419735M+Na	0.926687	473.107603;52.566751;327.047779;169.046403;86.095648	6.98228e+07
155	7alpha,8alpha-epoxyoxygrindelic acid	293.041	C20H32O5	351.216836827182[M-H]-	0.464593	351.218601;59.013567;92.677757;184.745249;114.153649	2.72431e+07
156	Metaplexigenin	298.024	C23H34O7	423.23528158576[M+H]+	0.665317	423.235042;92.655149;203.052655;171.080374;129.058827	1.28693e+07
157	4beta-cinnamoyloxy-7alpha-hydroperoxy-1beta-hydroxyeudesm-8-ene	370.716	C24H32O5	401.229361852731[M+H]+	0.90186	401.232018;341.206814;223.456773;92.658528;81.069436	7.68013e+06
158	(?)-(5S,10S)-13-isopropyl-7-oxo-abieta-8,11,13-trien-20-oicacid|inonotusic acid	644.9	C21H28O2	311.201435708454[M-H]-	1.40008	149.096989;311.198644;174.955514;82.715212;84.976337	3.10806e+07
159	trans-Totarol	408.301	C20H30O	287.236291652678[M+H]+	1.01538	287.128522;138.101843;288.290247;269.07945;92.659376	2.96955e+06
160	Astilbin	132.601	C21H22O11	451.121966734233M+H	2.29044	85.028292;71.048816;123.043597;69.033208;415.103876	8.9715e+08
161	19-acetoxy-8(17),13-ent-labdadien-15->16 lactone|andrograpanin acetate	595.757	C22H32O4	361.233781905445[M+H]+	0.603749	361.236069;92.655994;358.690592;360.06042;176.152472	1.91289e+07
162	SCHEMBL8231014	257.604	C25H32O8	459.20590779115[M-H]-	0.200801	459.204305;59.013665;399.183152;96.959773;51.024858	2.55134e+07
163	syringaresinol	75.8257	C22H26O8	417.153342786771[M-H]-	0.821728	417.15591;381.179082;92.679459;96.969646;296.492868	9.50778e+06
164	Brachylaenolide	197.59	C15H18O3	247.132689713062[M+H]+	1.25555	229.122011;247.131048;201.125831;135.079613;219.138009	4.11595e+07
165	(5S,9R)-14-(hydroxymethyl)-5,9-dimethyltetracyclo[11.2.1.0¹,¹⁰.0⁴,⁹]hexadecane-5-carboxylic acid	452.336	C20H32O3	319.227724488166[M-H]-	2.2695	319.227906;206.656159;92.679456;264.679321;115.044824	5.03991e+06
166	Picrasin G	166.284	C21H28O7	393.187629815174[M+H]+	1.60182	393.183862;86.096406;92.655143;200.037786;306.338098	1.08955e+07
167	2-FUROIC ACID	34.2023	C5H4O3	111.008674325734[M-H]-	2.93377	111.008238;67.019059;92.678597;115.789141;107.918793	7.70584e+07
168	Kaempferol-3-O-rhamnoside	166.74	C21H20O10	431.097867085052[M-H]-	0.308317	285.041325;284.030759;431.10259;255.028434;227.035428	3.11272e+07
169	Sinensetin	341.078	C20H20O7	373.127283495082M+H	0.759781	373.125828;343.079033;312.097937;329.098608;357.09758	1.08238e+07
170	7,10-Diisobutyryloxyathrixolepoxid	197.862	C23H30O7	417.195741958156[M-H]-	1.77844	417.196231;96.959685;92.680295;300.968051;347.061258	5.56653e+07
171	P-COUMARIC ACID	162.226	C9H8O3	165.054378242053[M+H]+	2.29162	147.044395;119.049155;91.053857;165.053395;123.0436	6.57383e+07
172	9,10,13-Trihydroxyoctadec-11-enoic acid	320.312	C18H34O5	329.233490293923[M-H]-	1.4892	329.231373;171.103043;211.134433;139.112283;229.145276	3.18007e+08
173	Mniopetal C	209.884	C23H34O8	439.230028980164[M+H]+	0.0659795	439.233034;261.181721;259.168312;201.037041;277.178345	1.51227e+08
174	N-Acetyldopamine	731.402	C10H13NO3	194.081924127895[M-H]-	0.390928	194.081456;92.677747;183.395304;205.651201;189.174021	9.27924e+06
175	Deltonin	542.631	C45H72O17	907.465236286975M+Na	1.36235	907.460036;907.511891;100.829889;761.41667;92.658532	1.89017e+06
176	Isokobusone	560.986	C14H22O2	221.15477182602[M-H]-	1.03174	221.153497;127.632944;79.493074;113.747597;226.081088	4.83631e+07
177	Engeletin	160.2	C21H22O10	435.127312236691M+H	1.5806	85.028288;71.048829;107.048624;69.033164;399.107241	7.49806e+07
178	2-Naphthaleneacetic acid, decahydro-8-hydroxy-4a,8-dimethyl-alpha-methylene-	359.142	C15H24O3	275.161222224638[M+Na]+	0.807616	275.162841;92.657682;212.773673;149.148618;158.919027	2.18807e+08
179	8-Oxocoptisine	376.924	C19H13NO5	358.067287494301M+Na	1.98987	358.06671;357.168461;187.206182;370.690575;174.695873	5.17906e+06
180	2,3-Dicarboxy-2,3-secomanoyl oxide	260.763	C20H32O5	351.216817443841[M-H]-	0.519782	351.218619;92.679449;59.013996;119.304363;260.969998	1.30602e+08
181	1-(4''-hydroxyphenyl)-3-(3'-hydroxy-2',4'-dimethoxyphenyl)propene|dalparvinene	440.816	C17H18O4	287.128208648328[M+H]+	0.726673	287.128453;255.101284;227.105956;256.108642;288.28893	1.429e+07
182	Arctignan A	351.712	C30H34O10	555.217847564012[M+H]+	2.07565	555.21266;61.690736;495.19742;92.659373;137.402521	4.18658e+06
183	Spathulenol	349.75	C15H24O	221.189487794621[M+H]+	2.31569	203.178897;119.084882;221.189812;147.117059;95.084801	1.90017e+07
184	Methyltestosterone	311.22	C20H30O2	303.231224296709[M+H]+	0.739689	303.228912;285.22325;95.084855;109.100947;121.100605	1.57151e+07
185	Tetradecylamine	434.119	C14H31N	214.25267061106[M+H]+	1.53739	214.252865;215.142366;92.655991;218.63825;213.174577	1.44079e+06
186	Sucrose	28.6704	C12H22O11	341.108226158197[M-H]-	0.66301	89.024417;59.013625;341.10618;71.013807;119.034096	1.00514e+08
187	Antiarol	53.4538	C9H12O4	185.080787750726M+H	1.14679	153.053678;125.059045;154.062559;185.081393;110.036584	5.49538e+07
188	3',4'-Dimethoxy-6,7-methylenedioxyisoflavone	196.547	C18H14O6	327.083535605132[M+H]+	1.41981	327.081565;137.059469;92.658532;147.044442;81.06944	9.17547e+06
189	isoimperatorin	321.525	C16H14O4	269.081621532546[M-H]-	1.40652	254.058731;269.046537;211.040836;239.03324;155.082776	2.69863e+06
190	Norepinephrine (hydrochloride)	107.598	C8H11NO3	152.070445815774M+H-H2O	2.93164	152.070701;134.059822;106.064912;153.017818;111.043863	1.59544e+07
191	Delphinidin	88.6257	C15H11O7	303.049733223176[M]+	0.880307	303.049214;86.095774;144.101036;229.049656;153.018141	2.04212e+07
192	1-OCTEN-3-ONE	301.071	C8H14O	125.097053979392[M-H]-	0.4315	125.024925;97.02943;71.050102;69.03469;54.786912	1.29355e+07
193	Isoschaftoside	58.2274	C26H28O14	563.140539823047[M-H]-	0.817162	563.141242;353.06833;96.959812;383.075419;443.095396	8.03382e+07
194	Quercetin-3-O-galactoside	100.52	C21H20O12	463.087615304079[M-H]-	0.83072	300.029149;463.092167;301.037007;271.022562;255.027405	1.49219e+08
195	Naringenin chalcone	247.195	C15H12O5	273.075583942134M+H	2.13839	273.075207;153.017765;147.044377;119.04908;255.209271	3.01305e+07
196	Suberic acid	99.9792	C8H14O4	173.081797900474[M-H]-	1.16765	111.081476;173.081109;83.050098;129.091895;131.082941	8.035e+07
197	8,17-epoxy-14-deoxyandrographolide	275.077	C20H30O5	349.20147776803[M-H]-	1.36817	349.198779;319.190376;92.676057;287.203478;83.050096	1.14902e+08
198	swerilactoside A	142.219	C25H32O13	541.188950950024[M+H]+	1.75715	541.189993;347.092107;60.131322;216.075507;245.062747	2.19873e+07
199	Galactaric acid	36.1198	C6H10O8	209.03008577622[M-H]-	0.410353	85.02907;209.028883;59.01361;129.019758;71.013774	3.86246e+07
200	Glaucine	217.568	C21H25NO4	356.185184804748[M+H]+	0.518845	294.124424;325.14307;356.184515;310.120316;279.101029	1.85621e+07
201	Spiradine F	776.928	C24H33NO4	398.232539614383[M-H]-	1.15607	398.231204;324.15795;74.695653;193.927713;99.809689	2.03725e+07
202	Traumatic Acid	297.28	C12H20O4	227.128898101721M-H	0.448636	183.138938;165.128033;227.129039;92.680302;209.11773	4.4322e+07
203	8beta-angeloyloxy-3beta-(2-methylbutyryloxy)-1beta,10alpha-epoxy-1,10H-constunolide	276.032	C25H34O7	447.234741596889[M+H]+	1.65818	447.23337;126.999284;343.223758;403.244417;448.239778	7.21794e+07
204	1beta-hydroxyeudesma-4,11-dien-15-al|rel-(4R,4aR,7R)-2,3,4,4a,5,6,7,8-octahydro-4-hydroxy-4a-methyl-7-(1-methylethenyl)naphthalene-1-carbaldehyde	264.607	C15H22O2	235.168791818926[M+H]+	0.885241	217.158412;235.169925;133.100437;105.070074;161.095712	4.1725e+08
205	6,7-dihydro-7-hydroxy-7-methyl-6-(2-oxononyl)-3-[(E)-prop-1-enyl]-1H-isochromen-8(5H)-one|monaphilone A	312.005	C22H32O4	361.233979542602[M+H]+	0.056632	361.236068;303.049266;328.05985;346.070365;92.656838	1.12963e+07
206	Leukotriene B4	303.734	C20H32O4	335.222975288197[M-H]-	0.0737175	335.220622;255.06713;92.676065;290.194635;224.781112	2.34054e+07
207	(-)-Odemasin A	174.383	C17H22O4	291.156313121013[M+H]+	1.07544	291.157267;92.660224;139.039288;81.06944;123.043616	1.50144e+07
208	Parthenolide	295.93	C15H20O3	231.137500072651M+H-H2O	2.1629	231.138519;185.132005;213.127406;131.084946;157.101021	4.0448e+07
209	Pinostrobin	498.473	C16H14O4	271.096306585467M+H	1.13091	271.095956;167.034105;131.049297;103.054497;173.058451	4.26543e+06
210	Dipotassium glycyrrhizinate	354.742	C42H60O16.2K	823.407318648122[M+H]+	0.827479	453.332262;647.380613;471.346185;95.085466;149.132789	1.83093e+07
211	Adenostemmoic Acid F	318.564	C20H30O5	351.213934278093[M+H]+	0.187128	351.213212;92.657682;137.231595;159.465757;146.06678	2.20521e+07
212	12-Hydroxystearic acid	651.458	C18H36O3	299.259290455044M-H	0.97058	299.256617;94.925263;318.294387;279.656417;84.824263	2.4503e+06
213	Piceatannol	118.74	C14H12O4	243.066195984949[M-H]-	0.806303	243.064811;201.056549;159.045406;175.07627;199.075893	4.39113e+07
214	Aurantiamide	372.223	C25H26N2O3	385.189677703676M+H-H2O	0.836721	105.033358;385.188786;224.107332;117.069653;91.053788	6.58986e+06
215	Erucamide	814.852	C22H43NO	338.34099413119[M+H]+	0.0173458	338.337838;83.084972;69.069726;57.069873;97.100416	8.34882e+07
216	Oleamide	746.415	C18H35NO	282.278424203014M+H	2.03982	282.28115;83.085041;69.069676;97.10118;57.069711	3.81479e+09
217	5-Hydroxy-12-oxofarnesol	359.299	C15H24O3	251.16500960398[M-H]-	0.0382377	251.164296;137.097636;92.676065;207.175507;263.292266	1.12978e+08
218	3beta-isovaleryloxyleysseral senecioate	328.521	C23H28O6	399.183896352285[M-H]-	0.259649	399.182483;96.959654;92.678602;100.775441;105.782168	2.86748e+07
219	MEGxp0_001223	156.117	C21H22O6	371.146480315502[M+H]+	1.29414	371.144558;151.074318;92.657684;75.242677;81.032759	1.75373e+07
220	Berberine	203.919	C20H18NO4+	336.122677387357[M+]	0.959806	336.123451;321.099981;320.09264;292.097013;306.07423	9.52389e+07
221	8-Epiisoivangustin	335.331	C15H20O3	249.148066654632[M+H]+	0.26753	231.138547;249.146494;203.142741;185.131912;133.100638	4.8318e+07
222	Isocorydine	105.101	C20H23NO4	342.169175246909[M+H]+	0.512165	342.171258;279.100352;192.100153;311.127225;70.064575	2.10864e+08
223	(5R,8Z,11Z)-5-beta-D-glucopyranosyloxy-6-oxotetradeca-8,11-dienoic acid	179.89	C20H32O9	415.196893064444[M-H]-	0.257554	59.013572;415.191349;161.046053;89.024347;92.678612	2.08128e+07
224	ent-Prostaglandin E2	271.401	C20H32O5	351.216814668977[M-H]-	0.527683	351.218617;85.066291;207.138732;92.67775;222.377989	1.34207e+07
225	suberosin	301.75	C15H16O3	245.116787712375M+H	0.866067	245.117328;175.037985;131.049083;203.069103;103.053496	1.44995e+07
226	neoeriocitrin	103.608	C27H32O15	597.180514899157[M+H]+	0.812319	289.071638;85.028268;71.048808;153.017869;163.039001	3.80852e+07
227	Artemisinin	112.339	C15H22O5	265.143072328396M+H-H2O	0.27279	265.141961;247.131382;229.122022;201.126404;189.090899	6.92707e+07
228	β-Damascenone	243.712	C13H18O	191.142801203816M+H	1.04004	191.142003;173.131982;133.100708;145.100669;131.085028	3.31798e+07
229	2,6-DIHYDROXYBENZOIC ACID	81.8243	C7H6O4	153.019187076528[M-H]-	1.22257	109.029683;153.01934;135.008864;65.039456;92.678602	5.89981e+07
230	2'-Aminoacetophenone	78.2088	C8H9NO	136.075686367019M+H	2.30484	91.053791;136.075583;137.059188;109.064282;81.069434	2.51651e+07
231	20-Deoxyingenol	287.214	C20H28O4	331.191261623446M-H	0.789947	331.188824;71.013767;123.080553;287.203503;92.680295	1.51503e+07
232	Atractyloside A	249.102	C21H36O10	493.229052485494M+HCOO	0.106412	447.219933;89.024261;59.013572;149.045412;101.024264	6.88203e+07
233	Fumaric acid	59.6787	C4H4O4	115.00372613636[M-H]-	2.38135	71.013794;114.933677;97.931193;92.680305;115.920427	3.9798e+07
234	Bisabolangelone	257.061	C15H20O3	231.137517901844M+H-H2O	2.08576	231.138607;213.127429;185.131668;69.033112;145.100497	3.63335e+07
235	6-Acetoxy-5-hexadecanolide	353.62	C18H32O4	311.222283369824[M-H]-	0.910506	311.224993;293.213719;61.80387;60.116453;80.254609	5.36963e+06
236	Didymocalyxin A	86.9267	C24H22O9	455.130843680112[M+H]+	0.343461	455.131805;50.569463;86.096409;92.659376;123.043613	1.07621e+07
237	4,6-Dumortadien-3-one	198.097	C15H22O	219.173816497534[M+H]+	0.837246	219.175385;201.16407;135.117117;107.085347;159.116698	4.32187e+07
238	preaustinoid B2	388.543	C24H34O5	403.244211048243[M+H]+	0.523376	403.244396;373.090832;343.224341;129.018507;92.655993	4.02586e+06
239	(2R,3R,4R,5R,6S)-2-[[(2R,3S,4S,5R,6S)-6-(4-ethenylphenoxy)-3,4,5-trihydroxyoxan-2-yl]methoxy]-6-methyloxane-3,4,5-triol	166.702	C20H28O10	427.161046472589[M-H]-	0.108794	57.034359;99.045157;59.014019;101.024394;427.157264	6.34759e+06
240	Guaijaverin	123.436	C20H18O11	457.073357581688M+Na	0.782329	457.071853;325.032001;86.096412;70.065105;324.022982	9.91773e+06
241	Cephalochromin	70.491	C28H22O10	519.125539143797[M+H]+	0.887755	519.128979;133.06154;57.680149;86.096411;70.065104	1.90498e+07
242	Testosterone	264.958	C19H28O2	289.215606228474[M+H]+	1.36152	289.141706;271.206047;147.117286;93.069501;81.069438	2.81882e+06
243	8-Geranyloxypsoralen	243.753	C21H22O4	339.156104030435[M+H]+	0.306733	339.154004;177.053956;92.656838;224.758189;292.960903	2.64328e+08
244	(1R,2R,4aS,6aS,6bR,9R,10R,11R,12aR)-1,10,11-trihydroxy-9-(hydroxymethyl)-1,2,6a,6b,9,12a-hexamethyl-2,3,4,5,6,6a,7,8,8a,10,11,12,13,14b-tetradecahydropicene-4a-carboxylic acid	382.581	C30H48O6	503.337408210588[M-H]-	0.811008	503.34189;55.928937;176.304148;462.554012;302.633691	1.91621e+07
245	Curcumenol	173.877	C15H22O2	235.168854508227[M+H]+	0.618669	217.158664;189.162338;135.116975;161.095796;121.100555	7.01255e+08
246	Xanthatin	112.596	C15H18O3	247.132822226262M+H	0.719345	247.130313;229.121536;187.111892;161.095129;201.125774	3.80084e+07
247	SC-560	383.641	C17H12ClF3N2O	353.064408804201M+H	1.67447	353.23203;338.042341;310.047771;352.113915;322.073527	4.36118e+06
248	Neovasipyridone E	241.448	C18H29NO3	308.221087873702[M+H]+	0.2851	308.223093;290.212288;262.213931;179.129131;122.058978	4.07314e+07
249	Cryptoporic acid B	216.406	C23H36O8	441.245322080091[M+H]+	0.729934	441.247978;203.052344;261.18227;331.078624;285.076863	5.11038e+07
250	Ferruginol	314.372	C20H30O	287.236179554752[M+H]+	0.625112	287.128506;269.225185;109.100945;81.069438;92.655991	9.63509e+06
251	Helinudiquinone	217.758	C20H26O5	345.17088625275[M-H]-	2.56758	345.168247;301.181086;257.189585;299.163925;92.678604	7.32532e+06
252	Androstenol	452.369	C19H30O	257.225453534722[M+H]+	2.12446	257.224295;109.100948;175.147877;161.132691;107.085406	2.31416e+06
253	MEGxp0_001572	211.389	C17H22O6	323.145798294174[M+H]+	0.624194	323.145245;137.05947;305.176914;332.207103;209.336507	6.61285e+06
254	(-)-Epigallocatechin 3-(4-methyl-gallate)	136.109	C23H20O11	473.104435636123[M+H]+	0.920803	473.107631;86.096403;52.566754;72.080562;327.047801	6.18471e+07
255	(R)-Boschniakine	110.07	C10H11NO	162.091091853063[M+H]+	0.566676	162.090984;120.080981;144.081246;163.039062;92.658533	2.12569e+07
256	N-methylcorydaldine	176.442	C12H15NO3	222.112066459555[M+H]+	0.299216	222.113216;206.080443;207.088157;188.069141;181.085408	7.86242e+06
257	(3beta)-3,15,16,19-tetrahydroxyros-1(10)-en-2-one	323.817	C20H32O5	353.229558214466[M+H]+	1.58032	353.231947;92.656835;237.82624;255.654805;178.678304	6.07408e+07
258	4-[3,3-dimethyl-2-(3-oxobutyl)cyclobutyl]-pent-4-enoic acid|beta-caryophyllonic acid	312.263	C15H24O3	253.179465827109[M+H]+	1.83991	235.169347;133.100365;135.116804;189.162184;107.085338	2.63357e+07
259	5,7-Dihydroxy-4'-methoxyflavone	190.108	C16H12O5	285.076739420404	0.914068	150.031954;285.077727;270.052219;92.680289;116.918658	5.39679e+06
260	SCHEMBL18746273	376.924	C21H20O3	321.145569593358[M+H]+	1.77363	321.143437;201.087554;72.080559;92.66022;147.117183	9.16917e+06
261	4'-Hydroxyacetophenone	95.7517	C8H8O2	135.045224167344M-H	1.65994	134.894432;93.034852;99.925159;75.008819;108.02201	1.93412e+07
262	Phenylethylamine	44.067	C8H11N	122.096189882916[M+H]+	1.55519	105.070079;122.096248;100.024402;112.039371;79.053693	1.69371e+07
263	HMS3340C18	291.447	C25H30O8	457.190211228475[M-H]-	0.462014	457.186088;59.013643;96.959619;397.169891;50.801266	6.87485e+07
264	imperatorin	409.311	C16H14O4	269.081739859109[M-H]-	0.966773	269.08255;254.058001;225.056236;62.964515;91.660733	1.76241e+06
265	Mangeudesmenone	280.536	C15H24O2	237.184342629537[M+H]+	1.44457	219.172903;237.184102;135.117037;95.084895;107.085401	4.17443e+07
266	Atractylenolide I	179.018	C15H18O2	231.137748112215[M+H]+	1.08977	231.138727;185.131788;173.095127;157.101232;145.100495	3.33537e+07
267	β-Ionone	373.245	C13H20O	175.147829784629M+H-H2O	0.971838	175.147878;119.084888;133.100723;105.069249;81.069735	2.38862e+07
268	alpha-Cyperone	210.405	C15H22O	219.173811471109[M+H]+	0.86018	219.172482;133.100667;201.163802;135.080008;145.100507	5.04096e+07
269	ichangensin	298.289	C25H32O7	445.218744186161[M+H]+	0.57458	445.221781;401.231298;383.21747;439.189543;86.059298	3.89783e+06
270	koparin?	338.748	C16H12O6	299.055688987773[M-H]-	1.03998	284.030975;240.042062;299.055828;92.677765;123.306191	9.8807e+06
271	PHENYLACETIC ACID	163.06	C8H8O2	135.045220773776[M-H]-	1.63481	135.044649;134.036473;99.926106;117.033855;92.680302	1.35394e+08
272	5,7-Dihydroxychromone	127.786	C9H6O4	177.019321360547[M-H]-	1.8154	177.018954;133.029951;92.680303;109.029765;89.039482	1.20167e+07
273	(4aSR,8RS,8aRS,9aSR)-4a,7,8,8a,9,9a-hexahydro-8-hydroxy-3,5,8a-trimethylnaphtho[2,3-b]furan-2(4H)-one|1beta-hydroxyeudesma-3(4),7(11)-dien-12,8alpha-olide|serralactone A|serralactone A	256.824	C15H20O3	249.148553386643[M+H]+	2.22111	231.138474;191.106673;249.147706;189.127567;173.095186	9.61415e+07
274	5,7-dihydroxy-2-(4-hydroxyphenyl)-6-[3,4,5-trihydroxy-6-(hydroxymethyl)oxan-2-yl]-4H-chromen-4-one	96.4019	C21H20O10	431.097878375985[M-H]-	0.282126	311.053457;431.094244;283.061999;341.063159;92.676919	1.79182e+07
275	(4S)-12-Hydroxycadin-10(15)-en-3-one	209.494	C15H24O2	237.184344988669[M+H]+	1.45452	177.053885;81.069475;133.100601;237.183154;71.048856	2.68613e+07
276	Blestritin B	146.827	C30H30O6	487.214553523473[M+H]+	1.1361	487.216156;335.097003;54.134337;355.172992;86.096403	3.30199e+07
277	Woorenoside II	89.6031	C30H38O13	607.235661471104[M+H]+	1.08932	607.230633;445.18569;189.050835;67.470077;444.172492	1.83925e+07
278	cuminyl alcohol	150.406	C10H14O	133.101081100556[M+H-H2O]+	0.609316	133.100646;105.069138;91.053719;98.006815;131.08487	3.71673e+07
279	Valine	63.8801	C5H11NO2	118.086055898453[M+H]+	0.47337	118.085364;59.073088;72.080556;58.065134;55.054425	9.70448e+08
280	Agardhilactone	361.202	C20H28O4	331.191220281721[M-H]-	0.665119	331.188816;287.202002;305.211346;269.191392;285.18783	1.52857e+07
281	5-hydroxy-2,6,8-trimethyl-8-(3,7-dimethyl-2,6-octadienyl)-2H-1-benzopyran-4,7(3H,8H)-dione	271.678	C22H30O4	359.219586202927[M+H]+	1.63188	359.219497;343.079646;344.088373;246.940033;174.313261	3.15123e+07
282	INDOLE-3-CARBOXALDEHYDE	138.201	C9H7NO	144.045247595909[M-H]-	1.71888	144.046187;79.58457;141.675703;52.314919;59.493692	9.60469e+06
283	1-Oxo-9-deoxycacalol	469.634	C15H16O2	229.121879015456[M+H]+	0.528036	229.122349;214.098241;213.088706;201.126272;230.125598	1.06274e+08
284	Threonic acid	29.1826	C4H8O5	135.029701701123[M-H]-	2.20914	75.008851;135.029763;72.992873;59.013688;89.024586	1.15159e+08
285	Moupinamide	195.477	C18H19NO4	314.137943016134[M+H]+	0.181398	177.053783;121.063922;314.137183;145.027553;117.033148	7.91781e+07
286	Dihydroberberine	160.667	C20H19NO4	338.137916136153M+H	0.248017	338.137145;323.112164;322.106227;294.110269;308.089919	4.52696e+08
287	p-Isopropylphenol	85.4686	C9H12O	137.096081211046[M+H]+	0.592366	137.059444;81.069525;95.084938;109.064205;67.054266	8.22331e+06
288	Benzyl O-[arabinofuranosyl-(1->6)-glucoside]	57.6251	C18H26O10	401.144417785265[M-H]-	1.45138	401.149787;269.103517;71.013806;101.024387;73.029372	1.74512e+07
289	8beta-Acetoxy-3beta-angeloyloxy-5alpha-hydroperoxycostic acid methyl ester	186.208	C23H32O8	437.213720498747[M+H]+	0.639278	437.214611;211.096665;193.086267;167.071033;257.150078	1.23997e+07
290	4-AMINOBENZOIC ACID	32.7123	C7H7NO2	138.054883537164[M+H]+	0.843598	138.055576;121.064106;94.065097;110.059414;92.049091	2.66645e+08
291	Prostaglandin E2	326.96	C20H32O5	351.217164874919[M-H]-	0.469439	351.218869;85.0656;207.138899;300.355019;219.136945	9.79315e+06
292	MEGxp0_000262	150.8	C17H22O6	321.137721221575[M-H]-	0.868096	321.134792;79.957522;92.675213;80.964955;57.257546	4.49249e+06
293	3-methylgigantol	189.298	C17H20O4	289.140585724356[M+H]+	1.43278	289.141626;153.017796;127.038717;243.062969;271.05784	1.11204e+07
294	Kushenol B	375.874	C30H36O6	493.255324218136[M+H]+	0.657303	493.259074;54.805768;92.655995;72.141545;82.072809	5.35658e+06
295	3-Methyl-1-(2,4,6-trihydroxyphenyl)-1-butanone	269.227	C11H14O4	211.09645547932[M+H]+	2.15768	211.096884;193.086739;165.089955;169.08617;105.069194	2.26174e+07
296	Marrubiin	207.726	C20H28O4	333.204928770652M+H	0.21377	333.202834;315.196191;287.202682;269.188333;147.117189	9.03097e+06
297	17-Hydroxyisolathyrol	232.016	C20H30O5	349.201505842812[M-H]-	1.41511	349.205575;92.680296;176.905103;84.622362;55.065243	8.33487e+07
298	7-hydroxy-1,4a-dimethyl-9-oxo-7-propan-2-yl-2,3,4,4b,5,6,10,10a-octahydrophenanthrene-1-carboxylic acid	379.396	C20H30O4	333.206679810342[M-H]-	0.960934	333.204162;230.951974;331.114436;150.468575;151.028503	1.71075e+07
299	MCULE-6091401335	388.524	C15H22O2	235.168821115558[M+H]+	0.760664	235.170192;217.158355;175.110538;133.10065;161.096341	1.46902e+08
300	2-[2-Oxo-3-(3-oxobutyl)-4-methylcyclohexyl]propanoic acid	294.086	C14H22O4	253.144226016067[M-H]-	0.892835	209.155092;253.14287;95.758667;92.678612;66.288231	9.18135e+06
301	judaicin (eudesmane naphthofuran)	307.47	C15H20O4	265.143385941224[M+H]+	1.45559	107.085382;119.084884;229.121728;247.131868;161.095104	1.62898e+07
302	3-[(1R,3S,5S,10R,11R,13R,14S,17R)-1,5,11,14-tetrahydroxy-10-(hydroxymethyl)-13-methyl-3-[(2R,3S,4S,5R,6R)-3,4,5-trihydroxy-6-methyloxan-2-yl]oxy-2,3,4,6,7,8,9,11,12,15,16,17-dodecahydro-1H-cyclopenta[a]phenanthren-17-yl]-2H-furan-5-one	346.679	C29H44O12	583.276900043067[M-H]-	1.54308	377.229558;317.209038;539.289844;584.300872;100.317534	5.78497e+06
303	3-Thujanone	55.1818	C10H16O	153.127396842596[M+H]+	2.59158	81.069432;153.138143;107.085381;71.048792;93.069574	2.71991e+07
304	14-Deoxyandrographolide-3-O-sulfate	230.468	C20H30O7S	413.164364418287[M-H]-	0.882018	413.161116;96.959689;92.680303;198.15214;202.833522	9.385e+06
305	Curzerene	474.31	C15H20O	217.158212386565[M+H]+	0.978027	217.158703;175.110504;157.101192;145.100501;147.11549	1.38386e+07
306	methyl 5,7-dimethoxy-2,2-dimethyl-2h-1-benzopyran-6-propanoate	295.914	C17H22O5	307.151328459935[M+H]+	1.06937	307.15359;289.179019;127.038723;81.069439;121.101869	3.51335e+06
307	Kansuinin A	155.627	C24H36O11	501.229190234212[M+H]+	0.379535	501.230313;355.173436;55.691818;349.112972;92.655146	9.97114e+06
308	3,5-Dimethoxy-4-hydroxybenzaldehyde	105.595	C9H10O4	183.065113321618[M+H]+	0.619024	123.043625;95.048828;155.070393;140.046199;105.044553	4.4099e+07
309	Nomilin	380.01	C28H34O9	515.226779960361M+H	1.51382	161.058882;515.224508;95.012753;411.218329;205.048369	6.28258e+07
310	Eremopetasinorol 3-ketone	163.752	C13H18O2	207.137893030012[M+H]+	0.516419	207.138571;149.095167;189.127712;175.038284;123.079929	1.40379e+07
311	SCHEMBL10524413	336.643	C20H30O	287.236299025498[M+H]+	1.04104	287.128521;121.063894;135.117264;269.226013;161.132242	8.23475e+06
312	Incaspitolide A	221.7	C23H34O8	439.229921281182[M+H]+	0.17922	439.233051;259.168321;92.658532;203.052653;369.192413	7.73253e+07
313	picrodendrin X	217.521	C20H30O10	431.187815160367[M+H]+	0.428675	431.190701;369.185253;371.164863;287.146961;86.096411	6.45331e+06
314	PSICOSE	950.554	C6H12O6	179.055883614168[M-H]-	0.649997	134.988019;59.013628;71.0137;90.997875;89.024354	6.17941e+07
315	Cinnalutein	220.233	C17H12O7	327.050762423285[M-H]-	0.726422	283.062337;327.05047;92.680303;264.324407;193.413968	1.08678e+07
316	1,2,3-TRIMETHYLBENZENE	373.245	C9H12	121.100812811104[M+H]+	1.54573	105.069128;121.100595;93.069267;79.053684;123.080083	1.26598e+07
317	Eurycomalactone	126.752	C19H24O6	347.149787138194[M-H]-	0.61317	347.147223;137.061346;165.055679;209.08044;163.076847	1.21044e+07
318	n-isobutyl decanamide	633.563	C14H29NO	228.231761669339[M+H]+	1.04425	228.230316;88.07504;102.09109;57.069709;74.059567	7.28445e+07
319	Oxyimperatorin	196.501	C16H14O5	269.080044138962M+H-H2O	0.164037	201.017957;269.07937;173.023817;203.033067;227.070783	6.5743e+06
320	GLECHOMAFURAN	436.521	C15H20O3	249.148056545286[M+H]+	0.226955	249.147927;203.142767;231.138525;159.11682;69.069594	9.56282e+06
321	Gallic acid	39.3855	C7H6O5	169.014056060332[M-H]-	0.33169	125.0236;169.014718;97.02943;81.034094;69.034147	6.73444e+07
322	Iristectorigenin B	348.05	C17H14O7	331.080772373686[M+H]+	0.687525	331.078772;316.057699;315.047165;273.035956;288.063437	1.07744e+08
323	(-)-Syringaresinol	105.101	C22H26O8	401.158929353563M+H-H2O	0.176106	383.146598;330.10903;315.084541;167.070925;401.162659	4.33128e+07
324	Galangin	250.139	C15H10O5	269.045516993144[M-H]-	1.92158	269.044619;117.033838;225.056201;151.003853;92.681134	8.21549e+06
325	Atractylenolide II	184.086	C15H20O2	215.142668930553M+H-H2O	1.53884	215.14233;187.147948;145.100604;173.095302;157.10117	3.32401e+08
326	germacrenone	202.685	C14H22O2	223.169002008719[M+H]+	0.00900089	205.156961;223.167864;92.656835;121.100555;107.085416	1.90389e+07
327	methyl 1alpha-acetoxy-2beta,3alpha,6,8alpha,14beta-pentahydroxy-[4.2.110,30.11,4]-tricyclomeliac-7-oate	198.832	C29H38O12	577.232588466952[M-H]-	1.01946	577.226765;96.959875;64.139605;92.680296;61.988586	8.04249e+06
328	ANTHRANILATE	101.966	C7H7NO2	120.044131936078[M-H2O+H]+	1.09906	92.049131;120.044561;65.038555;97.006885;74.059566	1.2455e+07
329	desacetyl-11beta,13-dihydroovatifolin-8-O-tiglate	225.145	C20H28O5	347.186587506259[M-H]-	1.69219	347.183898;317.17755;217.002278;273.185018;87.045034	1.0926e+07
330	2a,7a-Dihydroxy-3,6,7b-trimethyl-6-(hydroxymethyl)-2,2a,4a,5,6,7,7a,7b-octahydro-1H-cyclobuta[e]indene-4(3H)-one	476.635	C15H24O4	267.15977940166[M-H]-	0.825717	85.065466;223.169454;102.140931;280.621276;78.610582	3.12718e+06
331	Rupestonic acid	273.659	C15H20O3	249.148330303291M+H	1.32573	249.147455;231.138968;185.131697;203.143526;213.127696	7.27241e+07
332	Biorobin	120.308	C27H30O15	593.152487020423[M-H]-	2.50698	593.14674;285.041763;284.031216;255.028424;229.049949	1.62005e+07
333	Emodin-8-Beta-D-Glucoside	103.598	C21H20O10	433.111791708723[M+H]+	0.480918	69.033212;123.043632;415.1041;263.053863;371.076668	5.191e+07
334	C12-AS (TENTATIVE)	542.216	C12H26O4S	265.147479169156[M-H]-	1.96431	265.145722;96.959673;71.551975;202.447799;270.427062	3.45491e+06
335	CAFFEATE	58.4169	C9H8O4	163.038967939567[M-H2O+H]+	0.196643	163.038934;135.044196;145.02768;117.033665;89.038495	5.98911e+08
336	Parthenicin	132.031	C15H18O4	263.127207187854[M+H]+	0.787406	263.12607;245.116799;187.075088;205.085108;217.122173	3.36673e+07
337	Irigenin	302.13	C18H16O8	359.077075531696[M-H]-	0.21035	344.052008;329.027467;359.075728;286.011921;314.008496	3.97514e+07
338	trans-Ferulic acid	180.506	C10H10O4	195.065134021442[M+H]+	0.68706	177.053826;145.027539;117.033421;195.185005;149.060611	2.18044e+07
339	Corymboside	57.9233	C26H28O14	565.154757456082[M+H]+	0.429164	379.081706;547.138937;325.070684;295.05973;565.157515	9.03496e+07
340	(1R-cis)-1-(1,2-dimethyl-3-methylenecyclopentyl)-4-methyl-1,4-Cyclohexadiene	375.341	C15H22	203.179243342423[M+H]+	1.19767	203.179027;95.085024;147.117393;109.101232;119.084905	2.62287e+07
341	6-Gingerol	407.297	C17H26O4	293.17533575502[M-H]-	2.26569	221.153529;236.105995;220.146127;293.174266;192.1146	3.47336e+07
342	Astragalin	134.021	C21H20O11	449.106600440332[M+H]+	0.889677	287.054687;85.028321;449.177516;97.027868;145.049403	3.62472e+08
343	Byakangelicin	233.577	C17H18O7	335.112035576857[M+H]+	0.106164	231.028671;233.043479;317.099899;218.020119;175.037955	5.27657e+07
344	Arachidonic Acid (peroxide free)	318.021	C20H32O2	305.246912106951[M+H]+	0.287941	305.24759;135.117084;95.085003;81.069464;287.23469	8.43289e+06
